# Supplementary material for: Transcriptomic profiling of Solanum peruvianum LA3858 revealed a Mi-3-mediated hypersensitive response to Meloidogyne incognita
Source: BMC Genomics. 2020 Mar 23;21:250. doi: 10.1186/s12864-020-6654-5 (PMC7092525; doi:10.1186/s12864-020-6654-5)
Supplement: Supplementary file 1 — Additional file 1 Disease resistance statistics of LA3858 and Moneymaker infected with M. incognita after treatment with different soil temperatures. [file 12864_2020_6654_MOESM1_ESM.xls]

## Sheet: Moneymaker
Sample	Soil temperature		No of egg masses		Root-knot index	Resistance index
1	25°C		34		4	S
2	25°C		36		4	S
3	25°C		33		4	S
4	25°C		28		4	S
5	25°C		33		4	S
6	25°C		35		4	S
7	25°C		35		4	S
8	25°C		34		4	S
9	32°C		35		5	HS
10	32°C		33		4	S
11	32°C		36		5	HS
12	32°C		36		4	S
13	32°C		35		4	S
14	32°C		36		5	HS
15	32°C		34		4	S
16	32°C		38		5	HS
17	34°C		42		5	HS
18	34°C		44		5	HS
19	34°C		40		5	HS
20	34°C		46		5	HS
21	34°C		45		5	HS
22	34°C		44		5	HS
23	34°C		45		5	HS
24	34°C		41		5	HS

## Sheet: LA3858
Sample	Soil temperature		No of egg masses		Root-knot index	Resistance index
1	25°C		0		0	I
2	25°C		0		0	I
3	25°C		0		0	I
4	25°C		0		0	I
5	25°C		0		0	I
6	25°C		0		0	I
7	25°C		0		0	I
8	25°C		0		0	I
9	32°C		6		1	HR
10	32°C		6		1	HR
11	32°C		5		1	HR
12	32°C		9		1	HR
13	32°C		5		1	HR
14	32°C		7		1	HR
15	32°C		8		1	HR
16	32°C		9		1	HR
17	34°C		31		4	S
18	34°C		28		4	S
19	34°C		33		4	S
20	34°C		32		4	S
21	34°C		31		4	S
22	34°C		29		4	S
23	34°C		27		4	S
24	34°C		35		5	HS
