# Supplementary material for: Transcriptomic profiling of Solanum peruvianum LA3858 revealed a Mi-3-mediated hypersensitive response to Meloidogyne incognita
Source: BMC Genomics. 2020 Mar 23;21:250. doi: 10.1186/s12864-020-6654-5 (PMC7092525; doi:10.1186/s12864-020-6654-5)
Supplement: Supplementary file 2 — Additional file 2. List of hub genes filtered from darkorange and pink modules by WGCNA. [file 12864_2020_6654_MOESM2_ESM.xls]

## Sheet: Sheet1
Gene Id	HR0_fpkm	HR3_fpkm	HR6_fpkm	HS0_fpkm	HS3_fpkm	HS6_fpkm	Module	Symbol	Description
Solyc01g010020.3	17.6067	9.03667	10.78	22.0833	9.85667	9.44	darkorange	CML16	PREDICTED: probable calcium-binding protein CML15 [Solanum lycopersicum]
Solyc06g073830.1	17.4867	5.85	5.39	27.1933	3.28	5.29667	darkorange	CML38	regulator of gene silencing [Nicotiana benthamiana]
Solyc11g071740.2	19.0567	0.376667	0.523333	36.4867	0.426667	0.783333	darkorange	CML38	calmodulin-like protein [Datura metel]
Solyc08g068680.3	20.0233	2.29333	4.07	23.9533	2.64333	5.65	darkorange	HDC	-
Solyc08g068640.4	11.2767	1.24667	2.03667	13.41	1.39333	2.12333	darkorange	HDC	-
Solyc08g068610.3	24.79	2.92667	4.82333	25.72	3.37667	8.58333	darkorange	HDC	-
Solyc08g068630.3	19.4433	1.79333	2.52667	18.4667	2.00333	3.59	darkorange	HDC	-
Solyc08g068600.3	134.33	15.11	15.2167	103.857	9.32667	18.7167	darkorange	HDC	-
Solyc08g068620.2	25.8567	3.38333	3.05667	17.5533	2	3.65	darkorange	HDC	-
Solyc03g093610.1	57.61	18.8567	24.3967	64.79	15.6967	27.1967	darkorange	ERF1	ethylene-responsive transcription factor 1 [Solanum lycopersicum]
Solyc03g118810.1	182.773	37.2167	40.0867	262.407	31.6767	38.6	darkorange	-	PREDICTED: calcium-binding allergen Ole e 8-like [Solanum lycopersicum]
Solyc12g096650.2	28.79	42.5767	38.69	27.8333	23.95	32.3633	pink	VPS20.2	PREDICTED: vacuolar protein sorting-associated protein 20 homolog 2 [Solanum lycopersicum]
Solyc12g005030.2	11.1267	17.4267	15.51	8.45667	6.24333	12.2967	pink	CPK2	PREDICTED: calcium-dependent protein kinase 2-like isoform X2 [Solanum pennellii]
Solyc03g082940.3	56.1667	47.63	45.93	91.2567	106.89	73.9233	pink	KPNB1	PREDICTED: importin subunit beta-1 [Solanum lycopersicum]
Solyc12g014210.2	44.3	39.9767	39.43	56.3067	62.3567	49.3533	pink	UBA2C	PREDICTED: UBP1-associated protein 2C-like [Solanum lycopersicum]
Solyc02g082800.3	49.29	37.02	41.4233	48.3967	57.49	48.9867	pink	DSK2B	-
Solyc06g068680.3	6.67333	15.4267	11.65	6.37333	4.01	8.28667	pink	RBOHD	PREDICTED: respiratory burst oxidase homolog protein D [Solanum lycopersicum]
