# Supplementary material for: Transcriptomic profiling of Solanum peruvianum LA3858 revealed a Mi-3-mediated hypersensitive response to Meloidogyne incognita
Source: BMC Genomics. 2020 Mar 23;21:250. doi: 10.1186/s12864-020-6654-5 (PMC7092525; doi:10.1186/s12864-020-6654-5)
Supplement: Supplementary file 3 — Additional file 3. List of transcription factors significantly enriched in the 34 °C vs. 25 °C comparison at 0 (before inoculation), 3 and 6 dpi. [file 12864_2020_6654_MOESM3_ESM.xls]

## Sheet: Sheet1
HS0vsHR0
id	HS0_count	HR0_count	HS0_fpkm	HR0_fpkm	Pvalue	FDR	significant	log2(FC)	Symbol	Description	KEGG_A_class	KEGG_B_class	Pathway	K_ID	GO Component	GO Function	GO Process
Solyc10g084380.1	2	17.3333	0.103333	0.923333	0.00171302	0.0124934	yes	3.15955	WRKY44	PREDICTED: WRKY transcription factor 44 [Solanum lycopersicum]	Organismal Systems	Environmental adaptation	ko04626//Plant-pathogen interaction	K18835	-	-	-
Solyc08g067360.3	9.33333	51.6667	0.756667	4.14333	0.00311142	0.019561	yes	2.45306	WRKY40	PREDICTED: probable WRKY transcription factor 40 [Ipomoea nil]	-	-	-	-	-	-	-
Solyc01g079260.3	68.6667	235.333	3.35667	11.3167	0.000268042	0.0030121	yes	1.75335	WRKY23	PREDICTED: probable WRKY transcription factor 23 [Solanum lycopersicum]	-	-	-	-	-	-	-
Solyc06g066370.3	2231.33	1074.67	77.8833	35.79	0.0089	0.0432146	yes	-1.12176	WRKY33	WRKY transcription factor 33A [Solanum lycopersicum]	Organismal Systems	Environmental adaptation	ko04626//Plant-pathogen interaction	K13424	-	GO:0003677//DNA binding;GO:0003676//nucleic acid binding;GO:0097159//organic cyclic compound binding;GO:0005488//binding;GO:1901363//heterocyclic compound binding	GO:0060255//regulation of macromolecule metabolic process;GO:0019222//regulation of metabolic process;GO:0050789//regulation of biological process;GO:0065007//biological regulation;GO:0010468//regulation of gene expression
Solyc02g088350.3	425.667	187.667	22.3367	9.51667	0.000742114	0.00658714	yes	-1.23089	-	WRKY7 [Gentiana rigescens]	-	-	-	-	-	-	GO:0007275//multicellular organism development;GO:0044767//single-organism developmental process;GO:0005976//polysaccharide metabolic process;GO:0044710//single-organism metabolic process;GO:0044260//cellular macromolecule metabolic process;GO:0046486//glycerolipid metabolic process;GO:0006629//lipid metabolic process;GO:0044281//small molecule metabolic process;GO:0044042//glucan metabolic proce…
Solyc08g006320.3	8452	3517.67	383.03	154.213	0.000460937	0.00454592	yes	-1.31253	WRKY11	WRKY transcription factor IId-1 [Solanum lycopersicum]	-	-	-	-	-	-	-
Solyc10g011910.3	641	239	46.4167	16.5233	0.00249412	0.0164747	yes	-1.49014	WRKY22	PREDICTED: WRKY transcription factor 22 [Sesamum indicum]	Organismal Systems	Environmental adaptation	ko04626//Plant-pathogen interaction	K13425	-	-	-
Solyc12g096350.2	333.667	119.667	17.17	5.98667	8.08e-05	0.00117748	yes	-1.52007	WRKY11	probable WRKY transcription factor 17 [Solanum lycopersicum]	-	-	-	-	-	-	-
Solyc02g071130.3	114.333	40	9.21667	3.15333	0.00183816	0.0131311	yes	-1.54737	WRKY71	PREDICTED: probable WRKY transcription factor 71 [Solanum lycopersicum]	-	-	-	-	-	-	-
Solyc06g070990.3	79.6667	25.3333	2.40667	0.743333	0.00178693	0.0128821	yes	-1.69496	WRKY72	WRKY72-like protein [Solanum lycopersicum]	-	-	-	-	-	GO:0005488//binding;GO:0097159//organic cyclic compound binding;GO:0003677//DNA binding;GO:0003676//nucleic acid binding;GO:1901363//heterocyclic compound binding	GO:0050789//regulation of biological process;GO:0065007//biological regulation;GO:0060255//regulation of macromolecule metabolic process;GO:0019222//regulation of metabolic process;GO:0010468//regulation of gene expression
Solyc01g095100.3	1519.33	372.333	79.4667	18.73	1.5e-07	8.12e-06	yes	-2.085	WRKY22	PREDICTED: WRKY transcription factor 22 [Solanum lycopersicum]	Organismal Systems	Environmental adaptation	ko04626//Plant-pathogen interaction	K13425	-	-	-
Solyc05g015850.3	371	35	33.1933	3.01	5.89e-11	1.27e-08	yes	-3.46306	WRKY75	PREDICTED: probable WRKY transcription factor 75 [Solanum pennellii]	-	-	-	-	-	-	-
Solyc02g094270.2	11.6667	0.666667	1.09667	0.0633333	0.00110947	0.00899909	yes	-4.11402	WRKY75	PREDICTED: probable WRKY transcription factor 45 [Solanum lycopersicum]	-	-	-	-	-	-	-
Solyc04g078770.3	48.6667	171.333	3.02	10.63	0.00382782	0.0229575	yes	1.81552	HSFB4	PREDICTED: heat stress transcription factor B-4 [Solanum lycopersicum]	-	-	-	-	-	-	-
Solyc03g026020.3	1061.67	305	45.3867	12.5533	3.33e-07	1.56e-05	yes	-1.8542	HSFB2A	PREDICTED: heat stress transcription factor B-2a [Solanum lycopersicum]	-	-	-	-	-	-	-
Solyc09g009100.3	762.667	203	20.7933	5.42333	7.84e-09	7.22e-07	yes	-1.93887	HSFA3	heat stress transcription factor A3 [Solanum lycopersicum]	-	-	-	-	GO:0043226//organelle;GO:0043227//membrane-bounded organelle;GO:0043231//intracellular membrane-bounded organelle;GO:0043229//intracellular organelle;GO:0005623//cell;GO:0044464//cell part;GO:0044424//intracellular part;GO:0005622//intracellular	GO:0003676//nucleic acid binding;GO:0001071//nucleic acid binding transcription factor activity;GO:0003677//DNA binding;GO:0005488//binding;GO:1901363//heterocyclic compound binding;GO:0097159//organic cyclic compound binding	GO:0019222//regulation of metabolic process;GO:0034645//cellular macromolecule biosynthetic process;GO:0044237//cellular metabolic process;GO:0043170//macromolecule metabolic process;GO:0071704//organic substance metabolic process;GO:1901576//organic substance biosynthetic process;GO:0008152//metabolic process;GO:0009059//macromolecule biosynthetic process;GO:0009987//cellular process;GO:0050896/…
Solyc12g098520.2	4012	618.667	160.657	23.87	3.98e-11	9.06e-09	yes	-2.75071	HSFA5	PREDICTED: heat stress transcription factor A-5 [Solanum lycopersicum]	-	-	-	-	-	-	-
Solyc09g065660.3	5.66667	0.333333	0.153333	0.01	0.00581891	0.0314854	yes	-3.9386	HSFA6b	PREDICTED: heat stress transcription factor A-7a isoform X5 [Solanum lycopersicum]	-	-	-	-	-	-	-
Solyc10g009270.3	24.6667	3	1.23667	0.143333	0.00414319	0.0243575	yes	-3.10901	BHLH14	PREDICTED: transcription factor MYC3-like [Nicotiana tabacum]	-	-	-	-	-	-	-
Solyc10g078670.2	172	47.3333	6.18	1.64	0.000125132	0.00164394	yes	-1.91391	-	PREDICTED: transcription factor TGA2-like [Solanum lycopersicum]	Environmental Information Processing	Signal transduction	ko04075//Plant hormone signal transduction	K14431	-	GO:0097159//organic cyclic compound binding;GO:1901363//heterocyclic compound binding;GO:0003677//DNA binding;GO:0003676//nucleic acid binding;GO:0005488//binding	GO:0034645//cellular macromolecule biosynthetic process;GO:0010468//regulation of gene expression;GO:0019222//regulation of metabolic process;GO:1901576//organic substance biosynthetic process;GO:0044237//cellular metabolic process;GO:0009059//macromolecule biosynthetic process;GO:0065007//biological regulation;GO:0044260//cellular macromolecule metabolic process;GO:0043170//macromolecule metabol…
Solyc08g078420.1	0.166667	4.83333	0.0233333	0.73	0.00309732	0.0195068	yes	4.96743	DREB3	PREDICTED: ethylene-responsive transcription factor ERF039-like [Gossypium hirsutum]	-	-	-	-	-	-	-
Solyc01g091760.2	2.66667	19	0.19	1.33333	0.000540879	0.00513372	yes	2.81097	RAP2-11	PREDICTED: ethylene-responsive transcription factor ERF086-like [Solanum lycopersicum]	-	-	-	-	-	-	-
Solyc02g092050.3	70.3333	319	0.88	3.98	9.49e-05	0.00133447	yes	2.17719	ANT	PREDICTED: AP2-like ethylene-responsive transcription factor ANT isoform X2 [Solanum lycopersicum]	-	-	-	-	-	-	-
Solyc08g080290.3	23	89	1.30333	4.92333	0.00213815	0.0146819	yes	1.91743	ERF025	PREDICTED: ethylene-responsive transcription factor ERF027-like isoform X2 [Nicotiana tomentosiformis]	-	-	-	-	-	-	-
Solyc11g010710.2	120	281.333	3.16333	7.24667	0.00141726	0.0107985	yes	1.19587	AIL6	PREDICTED: AP2-like ethylene-responsive transcription factor AIL7 [Solanum tuberosum]	-	-	-	-	-	-	-
Solyc04g077490.3	355	814.667	4.03	9.20333	0.00599752	0.0321919	yes	1.19138	ANT	AP2-like ethylene-responsive transcription factor ANT-like [Solanum lycopersicum]	-	-	-	-	GO:0005623//cell;GO:0005622//intracellular;GO:0043229//intracellular organelle;GO:0044464//cell part;GO:0043226//organelle;GO:0043231//intracellular membrane-bounded organelle;GO:0043227//membrane-bounded organelle;GO:0044424//intracellular part	GO:0001071//nucleic acid binding transcription factor activity	GO:0060255//regulation of macromolecule metabolic process;GO:0050789//regulation of biological process;GO:0043170//macromolecule metabolic process;GO:0044249//cellular biosynthetic process;GO:0019222//regulation of metabolic process;GO:0009058//biosynthetic process;GO:0044237//cellular metabolic process;GO:0010468//regulation of gene expression;GO:0008152//metabolic process;GO:0071704//organic su…
Solyc05g052050.1	430	212	42.8033	20.18	0.00651179	0.0342803	yes	-1.0848	ERF1	PREDICTED: ethylene-responsive transcription factor 1 [Nicotiana tomentosiformis]	-	-	-	-	-	-	GO:0009987//cellular process;GO:0044249//cellular biosynthetic process;GO:0071704//organic substance metabolic process;GO:0034645//cellular macromolecule biosynthetic process;GO:0043170//macromolecule metabolic process;GO:0010467//gene expression;GO:1901576//organic substance biosynthetic process;GO:0044260//cellular macromolecule metabolic process;GO:0008152//metabolic process;GO:0009059//macrom…
Solyc04g007170.3	556.667	204	17.9733	6.41667	3.83e-05	0.000658984	yes	-1.48596	ERF118	PREDICTED: ethylene-responsive transcription factor ERF119-like [Solanum lycopersicum]	-	-	-	-	-	-	-
Solyc01g008890.3	308.667	110.667	16.72	5.82667	0.000393534	0.00405753	yes	-1.52083	CRF1	PREDICTED: ethylene-responsive transcription factor CRF6 isoform X1 [Solanum lycopersicum]	-	-	-	-	-	-	-
Solyc03g093540.1	790.75	292.22	82.0567	28.56	0.00572888	0.0311572	yes	-1.52262	ERF5	PREDICTED: ethylene-responsive transcription factor 5-like isoform X1 [Solanum lycopersicum]	-	-	-	-	-	-	-
Solyc03g119580.1	41.17	11.49	2.46333	0.673333	0.00402735	0.0238433	yes	-1.87122	ERF118	PREDICTED: ethylene-responsive transcription factor ERF118 [Solanum pennellii]	-	-	-	-	-	-	-
Solyc04g054910.3	12659.7	3523.67	738.237	198.79	2.4e-08	1.88e-06	yes	-1.89284	ERF060	PREDICTED: ethylene-responsive transcription factor RAP2-4-like [Solanum lycopersicum]	-	-	-	-	-	-	-
Solyc08g078180.1	34.6667	8.66667	3.34667	0.83	0.00391246	0.0233217	yes	-2.01154	ERF2	PREDICTED: ethylene-responsive transcription factor 1A-like [Capsicum annuum]	-	-	-	-	-	-	-
Solyc12g056590.2	175	30.3333	9.75667	1.62	2.87e-06	8.56e-05	yes	-2.59039	ERF114	ethylene-responsive transcription factor 2a isoform 2 [Solanum lycopersicum]	-	-	-	-	-	-	-
Solyc07g054220.1	1295.33	201.333	76.7133	11.5633	1.24e-10	2.23e-08	yes	-2.72992	ERF054	PREDICTED: ethylene-responsive transcription factor ERF054 [Solanum lycopersicum]	-	-	-	-	-	-	-
Solyc04g071770.3	269	31.3333	13.0667	1.44333	2.06e-06	6.58e-05	yes	-3.17841	ERF112	PREDICTED: ethylene-responsive transcription factor ABR1-like isoform X1 [Capsicum annuum]	-	-	-	-	-	-	-
Solyc06g068830.2	8	0.666667	0.316667	0.0233333	0.00485637	0.0275021	yes	-3.7625	ERF114	PREDICTED: ethylene-responsive transcription factor ERF113-like [Nicotiana tabacum]	-	-	-	-	-	-	-
Solyc06g068570.3	19.6667	1	1.27333	0.06	0.000517715	0.00498373	yes	-4.4075	At1g16060	PREDICTED: AP2-like ethylene-responsive transcription factor At1g16060 isoform X4 [Solanum lycopersicum]	-	-	-	-	-	-	-
HS3vsHR3
id	HS3_count	HR3_count	HS3_fpkm	HR3_fpkm	Pvalue	FDR	significant	log2(FC)	Symbol	Description	KEGG_A_class	KEGG_B_class	Pathway	K_ID	GO Component	GO Function	GO Process
Solyc10g009550.3	22	171	0.98	9.04333	4.47e-05	0.00359997	yes	3.206	WRKY30	PREDICTED: probable WRKY transcription factor 30 [Solanum lycopersicum]	-	-	-	-	-	-	-
Solyc04g051540.3	17.6667	80.6667	0.693333	3.53333	0.000440795	0.0179769	yes	2.34941	WRKY13	PREDICTED: probable WRKY transcription factor 13 [Solanum lycopersicum]	-	-	-	-	-	-	GO:0044260//cellular macromolecule metabolic process;GO:0043170//macromolecule metabolic process;GO:0009987//cellular process;GO:1901576//organic substance biosynthetic process;GO:0009058//biosynthetic process;GO:0009059//macromolecule biosynthetic process;GO:0071704//organic substance metabolic process;GO:0044237//cellular metabolic process;GO:0034645//cellular macromolecule biosynthetic process…
Solyc03g095770.3	85.3333	377	3.99	19.61	5.63e-05	0.00430018	yes	2.29713	WRKY70	PREDICTED: probable WRKY transcription factor 70 [Solanum lycopersicum]	-	-	-	-	-	-	-
Solyc08g067340.3	137.667	548	10.3033	48.4233	1.15e-05	0.00132738	yes	2.23259	WRKY40	PREDICTED: probable WRKY transcription factor 40 [Solanum lycopersicum]	-	-	-	-	-	-	-
Solyc01g095630.3	88	252.667	4.11	14.19	0.000705415	0.0251304	yes	1.78766	WRKY41	WRKY transcription factor [Solanum lycopersicum]	-	-	-	-	-	GO:0005488//binding;GO:0003676//nucleic acid binding;GO:0097159//organic cyclic compound binding;GO:1901363//heterocyclic compound binding;GO:0003677//DNA binding	GO:0050789//regulation of biological process;GO:0010468//regulation of gene expression;GO:0060255//regulation of macromolecule metabolic process;GO:0019222//regulation of metabolic process;GO:0065007//biological regulation
Solyc12g006170.2	173.667	394.333	4.85333	12.5267	0.00136963	0.0380743	yes	1.36795	WRKY20	PREDICTED: WRKY transcription factor 1-like [Solanum tuberosum]	Organismal Systems	Environmental adaptation	ko04626//Plant-pathogen interaction	K18834	-	-	-
Solyc06g053960.3	16.3333	104.333	0.873333	6.56	0.000107161	0.00667347	yes	2.90909	HSFA6b	PREDICTED: heat stress transcription factor A-6b-like, partial [Nicotiana tomentosiformis]	-	-	-	-	-	-	-
Solyc11g068370.2	96	260.333	3.07333	9.33	0.00140814	0.0388081	yes	1.60207	-	PREDICTED: transcription factor TGA2.3-like isoform X1 [Solanum lycopersicum]	Environmental Information Processing	Signal transduction	ko04075//Plant hormone signal transduction	K14431	-	-	-
Solyc06g074320.3	765.75	1500.33	11.6633	26.7367	0.00162619	0.0421794	yes	1.19684	TGA21	PREDICTED: transcription factor TGA2.2 isoform X1 [Solanum lycopersicum]	Environmental Information Processing	Signal transduction	ko04075//Plant hormone signal transduction	K14431	-	-	-
Solyc02g092050.3	39.6667	204.333	0.486667	2.76667	1.38e-05	0.00151791	yes	2.50714	ANT	PREDICTED: AP2-like ethylene-responsive transcription factor ANT isoform X2 [Solanum lycopersicum]	-	-	-	-	-	-	-
Solyc04g077490.3	253	809	2.80667	9.89333	0.000117771	0.00714891	yes	1.8176	ANT	AP2-like ethylene-responsive transcription factor ANT-like [Solanum lycopersicum]	-	-	-	-	GO:0005623//cell;GO:0005622//intracellular;GO:0043229//intracellular organelle;GO:0044464//cell part;GO:0043226//organelle;GO:0043231//intracellular membrane-bounded organelle;GO:0043227//membrane-bounded organelle;GO:0044424//intracellular part	GO:0001071//nucleic acid binding transcription factor activity	GO:0060255//regulation of macromolecule metabolic process;GO:0050789//regulation of biological process;GO:0043170//macromolecule metabolic process;GO:0044249//cellular biosynthetic process;GO:0019222//regulation of metabolic process;GO:0009058//biosynthetic process;GO:0044237//cellular metabolic process;GO:0010468//regulation of gene expression;GO:0008152//metabolic process;GO:0071704//organic su…
Solyc07g018290.3	123	385.333	4.09	14.3467	8.97e-05	0.0060097	yes	1.81054	AIL5	PREDICTED: AP2-like ethylene-responsive transcription factor AIL5 isoform X1 [Solanum lycopersicum]	-	-	-	-	-	-	GO:0032501//multicellular organismal process;GO:0044767//single-organism developmental process;GO:0050794//regulation of cellular process;GO:0065007//biological regulation;GO:0050789//regulation of biological process;GO:0044707//single-multicellular organism process;GO:0003006//developmental process involved in reproduction;GO:0009791//post-embryonic development;GO:0010033//response to organic su…
Solyc07g054220.1	553	174	31.88	11.2933	0.00124592	0.0359742	yes	-1.49718	ERF054	PREDICTED: ethylene-responsive transcription factor ERF054 [Solanum lycopersicum]	-	-	-	-	-	-	-
HS6vsHR6
id	HS6_count	HR6_count	HS6_fpkm	HR6_fpkm	Pvalue	FDR	significant	log2(FC)	Symbol	Description	KEGG_A_class	KEGG_B_class	Pathway	K_ID	GO Component	GO Function	GO Process
Solyc12g007070.2	269.667	1218.67	9.10333	43.7833	7.17e-05	0.0224462	yes	2.26591	HSFC1	PREDICTED: heat stress transcription factor C-1 [Solanum lycopersicum]	-	-	-	-	-	-	-
