# Supplementary material for: Transcriptomic profiling of Solanum peruvianum LA3858 revealed a Mi-3-mediated hypersensitive response to Meloidogyne incognita
Source: BMC Genomics. 2020 Mar 23;21:250. doi: 10.1186/s12864-020-6654-5 (PMC7092525; doi:10.1186/s12864-020-6654-5)
Supplement: Supplementary file 4 — Additional file 4. List of qRT-PCR primers used in this study. [file 12864_2020_6654_MOESM4_ESM.xls]

## Sheet: Sheet1
Gene id	Symbol	Forward primer	Reverse primer
Solyc01g106620.2	PR1	AAACTTAGCCTGGGGTAGCG	GGCACATCCGAGTCTCACTG
Solyc03g033540.3	CPK16	GGCAGGCTCTAGCGAAAGAT	CAAACTCGCCAAAGTCCACG
Solyc05g010670.3	Hsp83	ATGGCTTCTCGTAGACCTCA	ACTCAAAGCAGGAGCCATTAGA
Solyc06g006020.2	FLS2	ACGAAGGTTGAATACTTTGGACG	ACCTTATTCCTGATCTGCCTGC
Solyc06g036290.3	HSP83A	GGTGTGGGGTTCTACTCTGC	TTGGTTCCCCTTCCGAGTTG
Solyc06g068680.3	RBOHD	CGTTAAAGCCGCCTACATGC	AGGGGTGGCTCCAATTCCTA
Solyc07g042460.2	RBOHE	CGCTTTCTGATGCGAGTGTG	CGCGCTAGTAACCCATCCTC
Solyc08g081690.3	RBOHA	GGGAGACTCTGCTTTGGTCA	GTCTGTCCTTTCATGCTTGCC
Solyc12g006170.2	WRKY20	TTGTTCAGACCGTGAGCGAA	GCAACCAGCAACTGAGCATC
Solyc01g096070.3	ARF9	TCAAATGCTTCGGCGGTTTG	GAAGCTGCCAACCACTCTCT
Solyc01g097290.3	IAA16	GCGCAGCCTTTGTGAAAGTT	TGCCAAGTGCATCAGAGAGT
Solyc06g008580.3	IAA3	AGCATGGATGGAGCACCTTA	ACACCAATGGGATGCTTGAAC
Solyc06g074320.3	TGA21	CACAACTCATGTTAGTCAAAGTGTC	GACTTGTTCCGCATGCTAGG
Solyc11g068370.2	TGA2.3	TTCAAACGGCACTGTTGAGC	GTGCTCGTTCAATGTCCTGC
Solyc02g092820.3	GH3.1	CTCCATATTACAGATGTTGGAGAAG	TGTGAGTGACAAGAGGAACACA
