# Supplementary material for: Transcriptomic profiling of Solanum peruvianum LA3858 revealed a Mi-3-mediated hypersensitive response to Meloidogyne incognita
Source: BMC Genomics. 2020 Mar 23;21:250. doi: 10.1186/s12864-020-6654-5 (PMC7092525; doi:10.1186/s12864-020-6654-5)
Supplement: Supplementary file 5 — Additional file 5. Verification of the correlation results between the RNA-seq and qRT-PCR data [file 12864_2020_6654_MOESM5_ESM.xls]

## Sheet: Sheet1
Gene ID	Symbol	RNA-seq(fold-change)	qRT-PCR(fold change)
Solyc01g106620.2	PR1	-2.32	-2.55
Solyc03g033540.3	CPK16	1.19	1.53
Solyc05g010670.3	Hsp83	1.21	1.68
Solyc06g006020.2	FLS2	1.4	1.76
Solyc06g036290.3	HSP83A	1.42	2.05
Solyc06g068680.3	RBOHD	1.94	2.57
Solyc07g042460.2	RBOHE	1.66	1.98
Solyc08g081690.3	RBOHA	1.42	1.67
Solyc12g006170.2	WRKY20	1.37	1.84
Solyc01g096070.3	ARF9	1.62	1.33
Solyc01g097290.3	IAA16	1.91	1.55
Solyc06g008580.3	IAA3	3.04	2.43
Solyc06g074320.3	TGA21	1.2	1.05
Solyc11g068370.2	TGA2.3	1.6	2.36
Solyc02g092820.3	GH3.1	-3.1	-4.05
